# Supplementary material for: Refined CRISPR/Cas9 genome editing in the pea aphid uncovers the essential roles of Laccase2 in overwintering egg adaptation
Source: PLoS Genet. 2025 Jul 21;21(7):e1011557. doi: 10.1371/journal.pgen.1011557 (PMC12313077; doi:10.1371/journal.pgen.1011557)
Supplement: S1 Table — (XLSX) [file pgen.1011557.s006.xlsx]

## Sheet: Insecta-level
Organism	OrthoDB ID	Pub Gene ID	Length	Amino Acid Sequence	Taxa
Acyrthosiphon pisum	7029_0:003702	100164049	749	MNHHYHVWCLAVLATALYLAPAPAESTIVLTHTNMENSTMFAGTRVKKRTGGESNDQATAESYWTPGHVQGAQEDESAYTQPEDYFPSAHGLVQTHPATFSGFGSISESSHGNLPPLGYSSLDFDKRGLDELRKNPELSSPEECARACREGEPPRICYYHFTAELYNVLGAACQVCTPNATNTLWSHCQCILADGVERGMLAVNRMLPGPSIQVCEGDKVVIDVLNHMHGMELVIHWHGIHQKGTQYYDGVPYVTQCPIHEGNTFRYQFDTNSGTHFWHAHSGLQKIDGIYGSIVVRQPPSQDPNSHLYDYDLTTHVVLLSDWLHENGMERFPGRLAANTGQDPESLLINGKGQFTDPNTGFSTNTPLETFTITPGRRYRFRMINALASVCPAQITIQG…	ingroup
Acyrthosiphon pisum	7029_0:00342e	100165676	717	MRSQCTTTVVLFYYCCCTIAVLRLTGAVKPRHERGQDYNAVHPCQRECRAGEPPKTCEYRFKVEWYYTMSKACYDCPYNITDCYRPDCVPADGVAKPIIVINRSLPGPSIQVCLGDTVMVDVENAMMEESTSVHWHGHHQRNSPYMDGVPYVTQCPVPPHSSFRYVYLADNEGTHFWHSHSGCQRGDGAFGSFVVRAPKSRDVHRDMYDVDVHVITVTDWLHELGIRKFLAHYHGSGNNKPETILINGRGRYKVFDGGYRTPLTQFNVTRGKRYRFRLINAGFLNCPISMSIDNHTFTVIATDGYNVQPVVVDSFVSYAGERWDFVVEATANVGNYWMRFRGLMDCDERFTKAFEVSILHYDGAGDEEPEGTPTYDNTFHSGIQLNALNKGSGLMDTAT…	ingroup
Myzus persicae	13164_0:002744	111036233	749	MNHHNHVWCLAVLAMALYLAPAPAESTIVLTHTNMENSTMFAGTRVKKRTGGESSDQATAESYWSPGHVQPAQEDDSAYVQPEDYFPSAHGLVQTHPATFSGFGSISESSHGNLPPLGYSSLDFDKRGLDELRKNSELSSPEECARACREGEPPRICYYHFTAELYNVLGAACQVCTPNATNSLWSHCQCILADGVERGMLAVNRMLPGPSIQVCEGDKVVVDVLNHMHGMELVIHWHGLHQKGTQYYDGVPYVTQCPIHEGNTFRYQFDTNSGTHFWHAHSGLQKIDGIYGSIVVRQPPSQDPNSHLYDYDLTTHVVLLSDWLHENGMERFPGRLAANTGQDPESLLINGKGQFTDPNTGFSTNTPLETFTITPGRRYRFRMINALASVCPAQITIQG…	ingroup
Myzus persicae	13164_0:002a2c	111037160	711	MKAQCATIVLFYYCCCTIAVLRPASAVKRGQDYEVHPCQRECHAGEPPKTCEYRFKVEWYYTMSKACYDCPYNMTDCYRPDCVPADGVAKPIIVINRSLPGPSIQVCLGDTVMVDVENAMMEESTSVHWHGHHQRNSPYMDGVPYVTQCPVPPHSSFRYVYLADNEGTHFWHSHSGCQRGDGAFGSFIVRSPKSRDVHRDMYDVDVHVITVTDWLHELGIRKFLAHYHGSGNNKPETILINGRGRYKVFDGGYRTPLTQFNVTRGKRYRFRLINAGFLNCPISMSIDNHTFTMIATDGYNVQPVVVDSFVSYAGERWDFVVEATANVGNYWMRFRGLMDCDERFTKAFEVSILHYDGAGDEEPEGTPTYDNTLHSGIQLNALNKGSGLMDTATVSELED…	ingroup
Rhopalosiphum maidis	43146_0:00048e	113551493	749	MKHHYHVWCLAVLSAVLYLAPAPAESTIVLTHTNMENSTMYAGTRVKKRTGGESNDQATAESYWTPGHVQNAQEDDSAYVRPEDYFPSAHGLVQTHPATFSGFGSISEPSHGNLPPLGYSSLDFDKRGLEELRKNSELSSPEECARACREGEPPRICYYHFTAELYNVLGAACQVCTPNATNSLWSHCQCILADGVERGMLAVNRMLPGPSIQVCEGDKVVIDVLNHMHGMELVIHWHGLHQKGTQYYDGVPYVTQCPIHEGNTFRYQFDTNSGTHFWHAHSGLQKIDGIYGSIVVRQPPSQDPNSHLYDYDLTTHVVLLSDWLHENGMERFPGRLAANTGQDPESLLINGKGQFTDPNTGFSTNTPLETFTITPGRRYRFRMINALASVCPAQITIQG…	ingroup
Rhopalosiphum maidis	43146_0:001976	113551020	717	MKAQCSTVVLFYYCCCTIAVLRLTDAVSTRHERDQDDDAVTVHPCQRECRVDEPPKTCEYRFKVEWYYTMSKACYDCPYNMTDCYRPDCVPADGVAKPIIVINRSLPGPSIQVCLGDTVMVDVENAMMEESTSVHWHGHHQRNSPYMDGVPYVTQCPVPPHSSFRYVYLADNEGTHFWHSHSGCQRGDGAFGSFVVRAPKSRDVHRDMYDVDVHVITVTDWLHELGIRKFLAHYHGSGNNKPETILINGRGRYKVFDGGYRTPLTQFNVTRGKRYRFRLINAGFLNCPISMSIDNHTFTMIATDGYNVQPVVVDSFVSYAGERWDFVVEATANVGNYWMRFRGLMDCDERFTKAFEVSILHYDGASDEEPEGTPTYDNTLHSGIQLNALNKGSGLMDTA…	ingroup
Aphis gossypii	80765_0:001da3	114125445	749	MKNHYHVWCLAVLATALYLAPAPAESTIVLTHTNMENSTMYAGTRVKKRTGGESNDQATAESYWTPGHIQNAQEDDSAYVQPEDYFPSAHGLVQTHPATFSGFGSISEPSHGNLPPLGYSSLDFDKRGLEELRKNSELSSPEECARACREGEPPRICYYHFTAELYNVLGAACQVCTPNATNTLWSHCQCILADGVERGMLAVNRMLPGPSIQVCEGDKVVVDVLNHMHGMELVIHWHGLHQKGTQYYDGVPYVTQCPIHEGNTFRYQFDTNSGTHFWHAHSGLQKIDGIYGSIVVRQPPSQDPNSHLYDYDLTTHVVLLSDWLHENGMERFPGRLAANTGQDPESLLINGKGQFTDPNTGFSTNTPLETFTITPGRRYRFRMINALASVCPAQITIQG…	ingroup
Aphis gossypii	80765_0:0030e5	114131621?	719	MKPQCSTIVLFYYCCCTIAVLRLTGAVSQRHEYEQDDAIADVHPCQRECRVDEPPKTCEYHFKVEWYYTMSKACYDCPYNITDCYRPDCVPADGVAKPIIVINRSLPGPSIQVCLGDTVMVDVENAMMEESTSVHWHGHHQRNSPYMDGVPYVTQCPVPPHSSFRYVYVADNEGTHFWHSHSGCQRGDGAFGSFVVRAPKSRDVHRDMYDVDVHIITVTDWLHELGIRKFLAHYHGSGNNKPESILINGRGRYKVFDGGYRTPLAQFNVTRGKRYRFRLINAGFLNCPISMSIDNHTFTMIATEGYNVQPVVVDSFVSYAGERWDFVVEATANVGNYWMRFKGLMDCDERFTKAFEVSILHYDGASDEEPEGIPTYDNTFHSGIQLNALNKGSGLMDTA…	ingroup
Bemisia tabaci	7038_0:0029e8	109040083	910	MTNDSSDLSVKIKWKSMEGVSTKWITLCLLQLAGSVRSIEMDFHPCDRNCVAGAPARWCQYDFHVQWYESMSKACYNCPKNITDCSRPECIPLDGVERPIVTVNKIFPGPMVQACVGDMVEIIVHNHLPEETTSIHWHGLHQRESPYMDGVPFVTQCPIQPRSRFKYVFLASTPGTHFWHSHSGSQRGDGMFGGLIIRRPRSEDPHRRLYDHDLPEHVMTVMDWHHQMGTATFLEHHHSNGTNKPNNILVNGKGRYKGDNAHEALKTPLAIFNVKKGEKYRFRLINAGFLNCPIEMSIDNHTITVINSDGGDIEPEEATSLVSYAGERWDFTVHPSGEVKNYWIRYRGLMDCDQRFTSAYQVAILHYEGAPDPTVEEPEGQVVYSNSFNPGMKINPLNE…	ingroup
Bemisia tabaci	7038_0:002d40	109041318	745	MKVKMSRSNGLFVVLVIGVCCEFVSSQDILKTSTASAKDGTTPTPRVKKRQGGATDQSTAESWWRPPTQSFVDTPYSATHGLVQTHPAGFGSTGNSIGAGDQLAAVSEDGSTLGYTSLDFDKHGLDELRRNPLLSSPEECARACREGEPPRICYYHFTLELYTVLGAACQVCVPNATNTVWSHCQCVLADGVERGILTVNRMIPGPSIQVCEGDKVVVDVRNQMEGLEVTIHWHGITQRGTQYSDGVPMVTQCPILQGNTFRYQWYANAGTHFWHAHTGVQKMDGIYGSIAVRQAPSEDPNSHLYDYDLTTHVMLLSDWMHEDALERFPGRLAANTGQDPETLLINGKGQFTDPMTGYSTNTPLETFTITPGRRYRFRMINSLASVCPAQLTVQGHPLI…	ingroup
Zootermopsis nevadensis	136037_0:001c1e	110834230	1052	MCHLKWSLTLSTLLHLFSHGLTSASNETETISTRKEVQHGEMNKYSIPQSDRLTGIYNTTLLDSHQTIPNDTIDLSVALTRPPEEKLHTPSLIQPHDRSKYSPVPSPNKTSTSINNQEDGNSTEGTSVPSSLSDFNDRKQLSFVYSSDVSEGMADFNITEPETSSNTSSSSESNAKTPSQTTRNVSYPMLPSSYEQSTVPSTSDPQIDTGVHNSTSHRDYIQKISNLDTEGTVNLQNMSVPRATDSYSSPRTSQVNETSDSSNKNASPFPGDAITADSQSGSGTYNTQSEGRQHSAVANTRSFQQLNNFRASNSEPQNGTDNLMIPNGNQHPSVSDSVDSPPPTSSFPKKNLKPLSDEGLQVISLPTYHPNDVIHVSSSEMYPSDGIRNASHEEKNPCA…	ingroup
Zootermopsis nevadensis	136037_0:00239d	110836795	731	MELLQRYLILLVCVVLIPGLEVDGGGGPTRRGRKDPRSPIVRDDQSTSSSWWQEDISDPVLEQQSSDIADNTNFFTSTHGLVQTHPLGSASGNLPGQQPGYRTIDFGQRGLLELKRNPSLSNPEECARACREDEPPKICYYHFTLELYNVLGAACQVCTPNATNTVWSHCQCILADGVERGILSVNRMLPGPSIQVCEGDKVVIDVLNSMEGMEVTIHWHGIWQRGTQYSDGVPFVTQCPIQQGNTFRYQWLAGNAGTHFWHAHTGLQKLDGVYGSIVIRQAPSQDPNSNLYDFDLTTHVILISDWLHEDAMERYPGRLAVNPGQDPDTVLINGKGQFRDPNTGYMTNTPLEVFTMTPGRRYRFRLINSFGTVCPAQFSVEGHILTVIATDGEAVHPVN…	ingroup
Drosophila melanogaster	7227_0:001817	stw	784	MKAMDLNGFYQTFISFLIWGAFSNFPEVFAVRVANSQQNQPKKENQPDLTPMGSFWQQHVATPSSSTPFDSPFFSATHGLVQTHPSIGGSHSGPAPLNGNSLGSGAPSSILAGTKPALTAGSGYLNSRGSLPTSARYPANKITGTVVEPNPKSPFRHLDFSTSATAELRRNPALSAPDECARACREGEPPRICYYHFTLEYYTVLGAACQVCTPNATNTVWSHCQCVLADGVERGILTANRMIPGPSIQVCENDKVVIDVENHMEGMEVTIHWHGIWQRGSQYYDGVPFVTQCPIQQGNTFRYQWTGNAGTHFWHAHTGLQKLDGLYGSVVVRQPPSRDPNSHLYDFDLTTHIMLISDWLHEDAAERYPGRLAVNTGQDPESMLINGKGQFRDPNTGFM…	ingroup
Drosophila melanogaster	7227_0:0011e3	Mco1	959	MSVSHNYDQMSQPTNTTTTQTKASKRPSRFNSKMPVVNSRLAELARITVLLTALLVSYASGLQTVGESADDNTICLYREYNTTYRKEIGAVWFASKDPCLVYSCAAGVAKDPQAHIVATQVDCNEFYCEVGSELRSVEGSCCGECVRTHCQHNHTLYAVGESWHNDADCTLIECGRLDNGQIVMNTYKRNCPALTEDCPASRLEERNCCPYCRPLQTARIEELQDNVAESTDDIWTAEWYRNHPCNRDCQVGAEPMTCRYKFVVEWYQTFSKACYDCPRNLTDCSRPHCVMGDGLERSITVVNRMMPGPAIEVCEGDEIVVDVKNHLLGESTSIHWHGLHQKKTPYMDGVPHITQCPITPHATFRYSFPADLSGTHFWHSHTGMQRGDGVFGALIIRKP…	ingroup
Anopheles gambiae	7165_0:001617	1271472	1009	MAVRNSPLTAGRHRLPALVLVTATILPILSLMVPIGHSQSVITDCDTSKCQPLSNISEVSLEPGQRIRRELDPCCEILRLYCDTSACPPLIEFCDAERTIRPKNIAGTCCTLQRCDNFCEVYANGEVTTRSVGEKWFNMVNETTCMNYECLRNDANETFINSIGIQCNTTCPEGFEAQLSEQHCCPQCVQSQCKFNDQFYREGQSWASPDGCIVYRCVKENGFLSISSSRKQCPAVGDCPDQHIVERDCCRVCNYTEAQMAPGLTTASPVEPEEGVDFYEELSYDNHSCKRACTLGRKPETCYYRFRLEWYRTLSKACYNCPYNATDCERPHCITGDGVRRNVAVINRMMPGPAIEVCENDIIVVDVENHLMGESTTIHWHGLHQRRTPYMDGVPHVSQ…	ingroup
Culex pipiens	42434_0:000895	120412619	763	MMVAIDWRNSAKMRALGAVVVMVAMAAFQVDAVRVGQPPLAPSVTSSRRISPTEDKISADQTPASSWWNSHISDSLPAAKNYFQATHGLVQTHPSFGKTGPSALPLSSGPRPSSSSPLLASGFPSIANPNPRSPFRHLDFSTSATAELRRNPSLSAPDECARACREGEPPRICYYHFTVEYYTVLGAACQVCTPNATNTVWSHCQCVLADGVERGILTANRMIPGPSIQVCENDKVVIDVENHMEGMELTIHWHGLWQKGTQYYDGVPFVTQCPIQQGNTFRYQWTGNAGTHFWHAHTGLQKLDGLYGSIVVRQPPSRDPNSHLYDFDLTTHIMLVSDWLHEDAAERYPGRLAVNTGQDPESLLINGKGQFRDPNTGFMTNTPLEIFTITPGRRYRFRM…	ingroup
Culex pipiens	42434_0:000e14	120414402	975	MVMISSSRWRFAAFVMALGVGLTSVMSTVHGQLVSSDCDPSKCPPAVDIPETLLQVGERTGKEIVNCCEVTRIHCDYQACPEPVQFCDAARTIRARIVQGRCCTTYECDDRVQQEVQEQQDQCEVEINGTITRKRIGEKWFSMVNRTTCMNYECLRSGGESSSELFVNSIGITCNASCPQGFALQYSDRHCCPQCVQAMCRFNDRFYGEGESWPSGDGCLRYRCVKEGGLLSIMSSRKECPMMMDCPAENVVEQDCCSVCNTTRVDPVTPIPRRGIEYYDELDYSNHKCNRECLRGRKPMTCYYKFRMEWYQTMSKACYECPYNSTDCNRPHCIAADGVKRSVMVINRMMPGPAIEVCENDIIVVDVENNLMGESTTIHWHGLHMKKTPYMDGVPHISQ…	ingroup
Apis mellifera	7460_0:000c3b	724890	727	MMRRKMNLYLLEFFLLLHSCLSETVITVHNDFEIGSIDPETADELDWTKHPCRRNCVDEAPPMQCHYIFRLEAYHTMSKACYDCPFNVTDCFRKHCIPADGIERSILVVNRQMPGPAIEVCQGDRITVDVINLLHSESTTMHWHGQHHVKTPYMDGVPYVSQCPILPGSTFRYDFIATEAGTHFWHSHSGFQRGDGVFGPLIVRTPPKANWHKDLYDIDEHIIQISDWTHELGIDKFLNHHYAGGDNKPPNILINGLGRFTINRNGNNISAIMPTAIFTVKQNTRYRFRLVNAEFLNCPIEISIDNHTMRVISSDGRDIEAVEAESLVSYAGERFDFVVETSQNIDNFWIRFRGLMDCDERFTKAYQVAILRYEGATNKDPNGLVGYEYKSNYSTDGQR…	ingroup
Apis mellifera	7460_0:001e59	410365	747	MRSHLAGCRNATLVLATILFVWARITIAIRVTQLSGRKSDVVSDQTPASSFWTPTIKTGNIFTDDATNFFPSSHGLVQTHPPTGNVFRSGFGGIDNLGSRGVTVRPPRTRPLDYSERSTAELRRNPALSSPDECARACRENEPPRICYYHFTLEYYTVLGAACQICTPNATNVVWSDCQCVLADGVERGILTANRMIPGPSIQVCQGDKVVIDVENHIEGMEVTIHWHGVWQRGSQYYDGVPFVTQCPIQEGSTFRYQWTAGNEGTHFWHAHTGLQKMDGLYGSIVIRQPPSKDPNSNLYDYDLTTHVVLISDWFHENAAERFPGRLAVNTGQAPESVLINGKGQFRDPNTGFMTNTPLEVFTITPGRRYRFRLINSFGSVCPSQITFEGHSLTIIATD…	ingroup
Tribolium castaneum	7070_0:00085d	Lac2 (Q49I41 )	717	MDGTQRYLLIATAALFLFFDLCHGVRAPGAKKKVGPIDQSAAAASWHDFDNSDFFQSEHAVIQTHPSIGGGPRFSSGGGRKAWKHLDFRNSAAAELLKNPSLSSPDECARACREGEPPRICYYHFTLELYTVLGAACQVCTPNATNTVWSHCQCVLADGVERGILTANRMIPGPSIQVCEGDKVVIDVENHIEGNEVTLHWHGVWQRGSQYYDGVPFVTQCPIQQGNTFRYQWIAGNAGTHFWHAHTGLQKMDGLYGSVVIRQPPAKDPNSHLYDYDLTTHVMLLSDWMHEDATERFPGRLAVNTGQDPESLLINGKGQFRDPNTGFMTNTPLEVFTITPGRRYRFRMINSFASVCPAQLTIQGHDLTLIATDGEPVHPVRVNTIISFSGERYDFVINA…	ingroup
Tribolium castaneum	7070_0:000586	Lac1 (Q49I37_TRICA)	697	MKKITLFMIIICFERNLSYKVMYNGNNNVTDLVEYVLLNEDNPCARKCVKDSVPMTCRYTFLLEWYHTLSKACYDCPYNTQDCYREDCIPGDGNKRSIIVVNRKMPGPSVEVCLGDEVIIDVVNHLSSDSTTIHWHGHHQKNSPYMDGVPFVTQCPIHPGMTFRYHFNVHNSGTHFWHSHSGFQRSDGTFGPFIVRVPEEDNPHAKLYDYDLSSHVITILDWTKEDGTDKFMSHIHNDGDNKPDTILVNGFGRFKHFVGADNSTVFVPTARFTVEQGYRYRFRVINAGFLNCPIEVSIDNHTLSVISTDGSDFNATEVDSLVTYAGERFDFIVTADQPQDVYWMHFRGLMDCDERFTRAYQVAVLEYKGTQTNYPSYEPTYDNSRREGKQLNPLNKGTE…	ingroup
Papilio polytes	76194_0:001738	106103244	820	MMYRFQYAVCFLLVSLSVTYTKDIPRVPISDDISTLTTDYSSDGTFENLEDQSIASDLEDTRNQESNPLIEDVEINDGNIIRRFNSSQSFRTLESASRVLLPTNYNHSINDVLYETKPENVSEVTKHRKNTEENDFRSPTYKESKIRAHVKYDEVTGELINEDHPCERECIEGDEPMVCHYHFNLEWYQTMSKACYDCPYNLTDCNRIDCIPADGMRRALNVINRKMPGPAIEVCHNDIIVVDVENDLMTESTTVHWHGQHQRGTPYMDGTPYVTQCPILPESTFRYKFNATHAGTHFWHSHSGMQRADGAAGALIIRKPRTLDPHGQLYDYDKSEHVMIVTDWIHELSVSMFMDHHHSIGDNKPPTLLINGVGRFRIFNETTEPRYMKAATFNVDKGF…	ingroup
Papilio polytes	76194_0:002bc9	laccase2	759	MGCSARYCLLALSLCLVTEHAFGVRIMPKRKKEAGTIDDQSTSASWWQAGTATPFRDSGSEFSSTHGLVQTHPSSISDGYSFGSSGASANPFASTSGSGPLSGSFRSNPLPPLTKGSNGKTTLKHLDFTSSATAELRRNPSLSAPDECARACREGEPPRICYYHFTLEMYTVLGAACQVCTPNATNVVWSHCQCVLADGVERGILTANRMLPGPSIQVCENDKVVIDVENHMEGMEVTIHWHGIWQRGSQYYDGVPFVTQCPIQQGNTFRYQWYGNAGTHFWHAHTGLQKLDGLYGSIVVRQPPSKDPNSHLYDYDLTTHVMLLSDWLHEDAAERYPGRLAVNTGQDPESVLINGKGQFRDPNTGFMTNTPLEVFTITPGRRYRFRMINAFASVCPAQL…	ingroup
Bombyx mori	7091_0:00131c	Lac2 (A7XQR9_BOMMO)	765	MGCSGRYCLLTLFLCLVTELAIGVRVVPKRKKEAINAADDQSTSASWWQAGTATPFRETGSNAFSSTHGLVQTHPSADDPFGTTFGGIGSTIGPSSNPFAKSGSGPLSGGVRKNPLPSLARISNINGKASLKHLDFTSSATAELRRNPALSAPDECARACRENEPPRICYYHFTLEFYTVLGAACQVCTPNATNVVWSHCQCVLADGVERGILTANRMLPGPSIQVCENDKVVIDVENHMEGMEVTIHWHGIWQRGSQYYDGVPFVTQCPIQQGNTFRYQWQGNAGTHFWHAHTGLQKLDGLYGSIVVRQPPSKDPNSHLYDYDLTTHVMLISDWLHEDAAERYPGRLAVNTGQDPESVLINGKGQFRDPNTGFMTNTPLEVFTITPGRRYRFRMINAF…	ingroup
Bombyx mori	7091_0:00341d	100174976	815	MYLNMHPRTGNLVCVVFLIVLDLSGIKTQTEIEHQTTTEAFETTTTDRSYVDDIKVRQSRKTLDDAIIHKIEPLLQDRKPAEIPESASKVIMPLRNRNPANEIVIGGKKNKTEPIKHPVEKLDHELAKLLRNKITKKINNIRAHVRYDEVTGEVMDAPHPCERECKEGEDPMVCYYHFNLEWYQTMSKACFNCPFNETDCFRPDCIPADGMNRPLNVINRKMPGPAIEVCQHDRVIVDVENDLMTEGTTVHWHGQHQKGTPYMDGTPYVTQCPIPPETTFRYQFNATHTGTHFWHSHSGMQRADGAAGAFIVRKPKSQDPHGHLYDYDRTDHVMIVTDWIHELSVGMFTDHHHSSGDNKPPTLLINGVGRFRVFNNDTEKPLYMKAARFNVEQGHRYRF…	ingroup
Manduca sexta	7130_0:000445	115452912	801	MHRGSWRHIVCSILLVIISTHGINSQTESTAEDNESTTVGLNSENTESVSANLEDVSLDNDQQSSVQIKKAEGLESASRVIMPVKPNISRNDVSYASKENVQRHPVEELDEELAKQILSKYAMKKSNIRAHVRYDEVTGELVGGAHPCERECKEGEEPMVCYYHFNLEWYQTMSKACYNCPFNETDCSRPDCIPADGMNRALNVVNRKMPGPAIEVCQDDRIIVDVENDLMTEGTTVHWHGQHQRGTPYMDGTPYVTQCPILPETTFRYQFTARHSGTHFWHSHSGMQRADGAAGAFIIRKPKSQEPYESLYDYDRSDHVMIVTDWIHQLAVGMFTDHHHSSGDNKPPTLLINGVGRFKIFNNDTEKPVYMKAARFNVEQGYRYRFRVINAEFLNCPIE…	ingroup
Manduca sexta	7130_0:001994	115442328	760	MGCSGRYCLLTLFLCLVTELALGVRVVPKRKKEAINVPDDQSTSASWWQAGTATPFRESSNSFSSTHGLVQTHPTADDPFGSSFGGIGSTIGPSSNPYGHSGSGPLSGGVRNNPLPSIARSANGKLSLKHLDFTSSATAELRRNPALSAPDECARACRENEPPRICYYHFTLELYTVLGAACQVCTPNATNVVWSHCQCVLADGVERGILTANRMLPGPSIQVCENDKVVIDVENHMEGMEVTIHWHGIWQRGSQYYDGVPFVTQCPIQQGNTFRYQWQGNAGTHFWHAHTGLQKLDGLYGSIVVRQPPSKDPNSHLYDYDLTTHVMLISDWLHEDAAERYPGRLAVNTGQDPESVLINGKGQFRDPNTGFMTNTPLETFTITAGRRYRFRMINAFASV…	ingroup
Hypsibius exemplaris	-	OWA54312.1	673	MVAALAQCKTVTYNLSVDRVPASPDRYPVIAIRVSGDNYDWEEDRPFPGPTIRAKLGDTLEVTLHNKFETETTSLHFHGLHMKNNPWMDGVADVTQCPIAPMTTFTYTFNVTETGTFWYHAHSGHQYSAGFLGAVVIDYPTPEEDPVRQQFPYTYDQTIILQEWFHEDENSLHYNYRGPYNAFSRRRNWQGSENIFQPNYPWKAHSLLMNGRGDYNCAAINETKKCFNRNPCGSGEQCIRERQPLLRDCRTESYPLDEFKCGGKYARFRLINGAGNVPFKLWIDNHDLIIVARDGIETKPLTVQYIIIPVGQRIDFMVVCNKYQFPLKKYMIYATIAVGYLPEGADNPPILDFVAAHLTYPPGVGEVHTPAFLPAEDPTRTEGSDETFEYKLEPLVETM…	outgroup
Note that the Pub Gene IDs for the ingroup were retrieved from FASTA sequences obtained from OrthoDB.

## Sheet: Arthropoda-level
Organism	OrthoDB ID	Pub Gene ID	Length	Sequence	Taxa
Acyrthosiphon pisum	7029_0:003702	100164049	749	MNHHYHVWCLAVLATALYLAPAPAESTIVLTHTNMENSTMFAGTRVKKRTGGESNDQATAESYWTPGHVQGAQEDESAYTQPEDYFPSAHGLVQTHPATFSGFGSISESSHGNLPPLGYSSLDFDKRGLDELRKNPELSSPEECARACREGEPPRICYYHFTAELYNVLGAACQVCTPNATNTLWSHCQCILADGVERGMLAVNRMLPGPSIQVCEGDKVVIDVLNHMHGMELVIHWHGIHQKGTQYYDGVPYVTQCPIHEGNTFRYQFDTNSGTHFWHAHSGLQKIDGIYGSIVVRQPPSQDPNSHLYDYDLTTHVVLLSDWLHENGMERFPGRLAANTGQDPESLLINGKGQFTDPNTGFSTNTPLETFTITPGRRYRFRMINALASVCPAQITIQG…	ingroup
Acyrthosiphon pisum	7029_0:002ff7	100161156	589	MTESNFLCACMLRLSILVGLLSVVVTIIYYTPIPDFEASKQNCDRECHELDWPLICRYKIVLETQKIQNNCQKCSSNNQTECQHDIYCDRFSEKIITANRQVPGPSIRVCENDIMVIDIVNRIPGHSVSVHWRGQWQKETPVMDGAPMVTQCPILPHTTFQYKFRAAQAGTHWWQILSGDELSDRVYGSFIVKQSKRREPHASIYDYDEIPHVLLVEYTTISQNGINEMRINGVESNTSITVQSNSKYRFRTINTGGVSQCPIEIKVHKHHLTVIAIDGHAIEPKPVDVIQVEPGETLDFILTTIKNQGIYDMTVTSEGHCKDSNHTHTLYIHYNSTLYNTISDTDNLAKPAEYGERHLSITSLDSLPYELSAVELKNTIYLGFSSIKYQLGEGSWSLP…	ingroup
Acyrthosiphon pisum	7029_0:00342e	100165676	717	MRSQCTTTVVLFYYCCCTIAVLRLTGAVKPRHERGQDYNAVHPCQRECRAGEPPKTCEYRFKVEWYYTMSKACYDCPYNITDCYRPDCVPADGVAKPIIVINRSLPGPSIQVCLGDTVMVDVENAMMEESTSVHWHGHHQRNSPYMDGVPYVTQCPVPPHSSFRYVYLADNEGTHFWHSHSGCQRGDGAFGSFVVRAPKSRDVHRDMYDVDVHVITVTDWLHELGIRKFLAHYHGSGNNKPETILINGRGRYKVFDGGYRTPLTQFNVTRGKRYRFRLINAGFLNCPISMSIDNHTFTVIATDGYNVQPVVVDSFVSYAGERWDFVVEATANVGNYWMRFRGLMDCDERFTKAFEVSILHYDGAGDEEPEGTPTYDNTFHSGIQLNALNKGSGLMDTAT…	ingroup
Myzus persicae	13164_0:001a51	111032068	589	MTESNVLCACMLRLSVLIGLLSVVVTIIYYTPIPDFEASKQNCDRECHELDWPLICRYKIVLETQKVQNNCQKCSSNNQTECQHDMYCNRFSEKIITANRQVPGPPIRVCENDIMVIDIVNRIPGHSISVHWRGQWQKETPVMDGAPMVTQCPILPHTTFQYKFRAAQAGTHWWQILSGDELSDRLFGAFIVKQSKRREPHASMYDYDEVPHVLLVEYTTISQNGINEMRINGMESNTTITVQDNSKYRFRTINTGGDSQCPIEIKVHKRHLTVISIDGHAIDPKPVDVIQVEPGETLDFILTTSEIQGVYDMMVSSEGHCKHSNHTHTLYIQYNSTLYNTISDTENLVKPSEYGDRHLSITSLDSLPYELSAVEFKNTIYLGFSSIKYQLGEGSWSLP…	ingroup
Myzus persicae	13164_0:002744	111036233	749	MNHHNHVWCLAVLAMALYLAPAPAESTIVLTHTNMENSTMFAGTRVKKRTGGESSDQATAESYWSPGHVQPAQEDDSAYVQPEDYFPSAHGLVQTHPATFSGFGSISESSHGNLPPLGYSSLDFDKRGLDELRKNSELSSPEECARACREGEPPRICYYHFTAELYNVLGAACQVCTPNATNSLWSHCQCILADGVERGMLAVNRMLPGPSIQVCEGDKVVVDVLNHMHGMELVIHWHGLHQKGTQYYDGVPYVTQCPIHEGNTFRYQFDTNSGTHFWHAHSGLQKIDGIYGSIVVRQPPSQDPNSHLYDYDLTTHVVLLSDWLHENGMERFPGRLAANTGQDPESLLINGKGQFTDPNTGFSTNTPLETFTITPGRRYRFRMINALASVCPAQITIQG…	ingroup
Myzus persicae	13164_0:002a2c	111037160	711	MKAQCATIVLFYYCCCTIAVLRPASAVKRGQDYEVHPCQRECHAGEPPKTCEYRFKVEWYYTMSKACYDCPYNMTDCYRPDCVPADGVAKPIIVINRSLPGPSIQVCLGDTVMVDVENAMMEESTSVHWHGHHQRNSPYMDGVPYVTQCPVPPHSSFRYVYLADNEGTHFWHSHSGCQRGDGAFGSFIVRSPKSRDVHRDMYDVDVHVITVTDWLHELGIRKFLAHYHGSGNNKPETILINGRGRYKVFDGGYRTPLTQFNVTRGKRYRFRLINAGFLNCPISMSIDNHTFTMIATDGYNVQPVVVDSFVSYAGERWDFVVEATANVGNYWMRFRGLMDCDERFTKAFEVSILHYDGAGDEEPEGTPTYDNTLHSGIQLNALNKGSGLMDTATVSELED…	ingroup
Rhopalosiphum maidis	43146_0:00048e	113551493	749	MKHHYHVWCLAVLSAVLYLAPAPAESTIVLTHTNMENSTMYAGTRVKKRTGGESNDQATAESYWTPGHVQNAQEDDSAYVRPEDYFPSAHGLVQTHPATFSGFGSISEPSHGNLPPLGYSSLDFDKRGLEELRKNSELSSPEECARACREGEPPRICYYHFTAELYNVLGAACQVCTPNATNSLWSHCQCILADGVERGMLAVNRMLPGPSIQVCEGDKVVIDVLNHMHGMELVIHWHGLHQKGTQYYDGVPYVTQCPIHEGNTFRYQFDTNSGTHFWHAHSGLQKIDGIYGSIVVRQPPSQDPNSHLYDYDLTTHVVLLSDWLHENGMERFPGRLAANTGQDPESLLINGKGQFTDPNTGFSTNTPLETFTITPGRRYRFRMINALASVCPAQITIQG…	ingroup
Rhopalosiphum maidis	43146_0:0011f1	113552256	589	MTESNLLCACMLRLSILVGLLSVVVTIIYYTPIPDLEASKQNCDRECHELDWPLICRYKIVLETQNIQNDCQKCFSNNQTECQNNIYCNRFSEKIITANRQVPGPSIRVCENDIMVIDVVNRIPGHSVSVHWRGQWQKETPVMDGAPMVTQCPILPHTTFQYKFRAAQAGTHWWQILSGDELSDRVFGAFIVKQSKRKEPHVSIYDFDEIPHVLLVEYTTLTQNGFNEMRINGIASNTSITVQNNSKYRFRIINTGGVSQCPIEIKVHKHHITVISVDGHAIEPKPVDVIQVEPGETLDFILTTNKNKGIFDMMVSSEGHCKSSNHTHTLYIQYNSTLNNIISDTNNVVQNTERGDRRLSITSLTSLPYELSAVKLKNTIYLGFSSIQYQLGEGSWSLP…	ingroup
Rhopalosiphum maidis	43146_0:001976	113551020	717	MKAQCSTVVLFYYCCCTIAVLRLTDAVSTRHERDQDDDAVTVHPCQRECRVDEPPKTCEYRFKVEWYYTMSKACYDCPYNMTDCYRPDCVPADGVAKPIIVINRSLPGPSIQVCLGDTVMVDVENAMMEESTSVHWHGHHQRNSPYMDGVPYVTQCPVPPHSSFRYVYLADNEGTHFWHSHSGCQRGDGAFGSFVVRAPKSRDVHRDMYDVDVHVITVTDWLHELGIRKFLAHYHGSGNNKPETILINGRGRYKVFDGGYRTPLTQFNVTRGKRYRFRLINAGFLNCPISMSIDNHTFTMIATDGYNVQPVVVDSFVSYAGERWDFVVEATANVGNYWMRFRGLMDCDERFTKAFEVSILHYDGASDEEPEGTPTYDNTLHSGIQLNALNKGSGLMDTA…	ingroup
Aphis gossypii	80765_0:001356	114122215	589	MTESNLLCACMLRLSILVGLLSVVVTIIYYTPIPDFEASKQNCDRECHELDWPLICRYKIVLETQNIQNDCQKCSSNNQTECQHDIYCDRFSEKIITANRQVPGPSIRVCENDIMVIDVVNRIPGHSVSVHWRGQWQKETPVMDGAPMVTQCPILPHTTFQYKFRAAQAGTHWWQILSGDELSDRVFGAFIVKQSKRKEPHASIYDFDEIPHVLLVEYTSITQNGINEMRINGIASNSSITVEKNSKYRFRIINTGGVSQCPIEIKVHKHHLTVISVDSHSIEPKPVDVIQVEPGETLDFILTTSKNQGIFDMTVSSEGHCKDSNHTHTLYIQYNSTLHNTISDTNNLVQPTEHGNRRLSITSLTSLPYELSAVKLKNTIYLGFSSIKYQLSEGSWSLP…	ingroup
Aphis gossypii	80765_0:001da3	114125445	749	MKNHYHVWCLAVLATALYLAPAPAESTIVLTHTNMENSTMYAGTRVKKRTGGESNDQATAESYWTPGHIQNAQEDDSAYVQPEDYFPSAHGLVQTHPATFSGFGSISEPSHGNLPPLGYSSLDFDKRGLEELRKNSELSSPEECARACREGEPPRICYYHFTAELYNVLGAACQVCTPNATNTLWSHCQCILADGVERGMLAVNRMLPGPSIQVCEGDKVVVDVLNHMHGMELVIHWHGLHQKGTQYYDGVPYVTQCPIHEGNTFRYQFDTNSGTHFWHAHSGLQKIDGIYGSIVVRQPPSQDPNSHLYDYDLTTHVVLLSDWLHENGMERFPGRLAANTGQDPESLLINGKGQFTDPNTGFSTNTPLETFTITPGRRYRFRMINALASVCPAQITIQG…	ingroup
Aphis gossypii	80765_0:0030e5	114131621	719	MKPQCSTIVLFYYCCCTIAVLRLTGAVSQRHEYEQDDAIADVHPCQRECRVDEPPKTCEYHFKVEWYYTMSKACYDCPYNITDCYRPDCVPADGVAKPIIVINRSLPGPSIQVCLGDTVMVDVENAMMEESTSVHWHGHHQRNSPYMDGVPYVTQCPVPPHSSFRYVYVADNEGTHFWHSHSGCQRGDGAFGSFVVRAPKSRDVHRDMYDVDVHIITVTDWLHELGIRKFLAHYHGSGNNKPESILINGRGRYKVFDGGYRTPLAQFNVTRGKRYRFRLINAGFLNCPISMSIDNHTFTMIATEGYNVQPVVVDSFVSYAGERWDFVVEATANVGNYWMRFKGLMDCDERFTKAFEVSILHYDGASDEEPEGIPTYDNTFHSGIQLNALNKGSGLMDTA…	ingroup
Bemisia tabaci	7038_0:0029e8	109040083	910	MTNDSSDLSVKIKWKSMEGVSTKWITLCLLQLAGSVRSIEMDFHPCDRNCVAGAPARWCQYDFHVQWYESMSKACYNCPKNITDCSRPECIPLDGVERPIVTVNKIFPGPMVQACVGDMVEIIVHNHLPEETTSIHWHGLHQRESPYMDGVPFVTQCPIQPRSRFKYVFLASTPGTHFWHSHSGSQRGDGMFGGLIIRRPRSEDPHRRLYDHDLPEHVMTVMDWHHQMGTATFLEHHHSNGTNKPNNILVNGKGRYKGDNAHEALKTPLAIFNVKKGEKYRFRLINAGFLNCPIEMSIDNHTITVINSDGGDIEPEEATSLVSYAGERWDFTVHPSGEVKNYWIRYRGLMDCDQRFTSAYQVAILHYEGAPDPTVEEPEGQVVYSNSFNPGMKINPLNE…	ingroup
Bemisia tabaci	7038_0:002d40	109041318	745	MKVKMSRSNGLFVVLVIGVCCEFVSSQDILKTSTASAKDGTTPTPRVKKRQGGATDQSTAESWWRPPTQSFVDTPYSATHGLVQTHPAGFGSTGNSIGAGDQLAAVSEDGSTLGYTSLDFDKHGLDELRRNPLLSSPEECARACREGEPPRICYYHFTLELYTVLGAACQVCVPNATNTVWSHCQCVLADGVERGILTVNRMIPGPSIQVCEGDKVVVDVRNQMEGLEVTIHWHGITQRGTQYSDGVPMVTQCPILQGNTFRYQWYANAGTHFWHAHTGVQKMDGIYGSIAVRQAPSEDPNSHLYDYDLTTHVMLLSDWMHEDALERFPGRLAANTGQDPETLLINGKGQFTDPMTGYSTNTPLETFTITPGRRYRFRMINSLASVCPAQLTVQGHPLI…	ingroup
Bemisia tabaci	7038_0:002d54	109041330	621	MSPRLSWSEIVIRPAVVAVIVAIVLIIIRLTPFPDINNTHANCDRPCHELEWPMICRFQFIIESRRSLTRKSCDHCWKNASDCAGKKYCFIGDGSDRRIFTVNRLFPGPSLHVCENDILVVEVVNRLVGHSVTLHWRGQPLQETPAMDGVPMVTQCPVSPHTTFQYKLRASQPGTHFWQAMTGDTEMDDLFGALIVRRSAKLEPHRTLYDEDNHEHLIYLSEWTSRSGQSTLLINGMSAGKEGNFFPLQTYNVTKGKRYRFRVAYTTSHSGCPVSAQISSHSLLILALDGQPTEPKKVDSIHLVPGERIDFVLSADQAINRYTIRFKTSDWCSDLNVENFAILMYNSSHPSSKIITKASQSTVLTTVQDTGCGGHVTHCLSNLKSLEKLPDKLSGGKTD…	ingroup
Zootermopsis nevadensis	136037_0:001c1e	110834230	1052	MCHLKWSLTLSTLLHLFSHGLTSASNETETISTRKEVQHGEMNKYSIPQSDRLTGIYNTTLLDSHQTIPNDTIDLSVALTRPPEEKLHTPSLIQPHDRSKYSPVPSPNKTSTSINNQEDGNSTEGTSVPSSLSDFNDRKQLSFVYSSDVSEGMADFNITEPETSSNTSSSSESNAKTPSQTTRNVSYPMLPSSYEQSTVPSTSDPQIDTGVHNSTSHRDYIQKISNLDTEGTVNLQNMSVPRATDSYSSPRTSQVNETSDSSNKNASPFPGDAITADSQSGSGTYNTQSEGRQHSAVANTRSFQQLNNFRASNSEPQNGTDNLMIPNGNQHPSVSDSVDSPPPTSSFPKKNLKPLSDEGLQVISLPTYHPNDVIHVSSSEMYPSDGIRNASHEEKNPCA…	ingroup
Zootermopsis nevadensis	136037_0:00239d	110836795	731	MELLQRYLILLVCVVLIPGLEVDGGGGPTRRGRKDPRSPIVRDDQSTSSSWWQEDISDPVLEQQSSDIADNTNFFTSTHGLVQTHPLGSASGNLPGQQPGYRTIDFGQRGLLELKRNPSLSNPEECARACREDEPPKICYYHFTLELYNVLGAACQVCTPNATNTVWSHCQCILADGVERGILSVNRMLPGPSIQVCEGDKVVIDVLNSMEGMEVTIHWHGIWQRGTQYSDGVPFVTQCPIQQGNTFRYQWLAGNAGTHFWHAHTGLQKLDGVYGSIVIRQAPSQDPNSNLYDFDLTTHVILISDWLHEDAMERYPGRLAVNPGQDPDTVLINGKGQFRDPNTGYMTNTPLEVFTMTPGRRYRFRLINSFGTVCPAQFSVEGHILTVIATDGEAVHPVN…	ingroup
Zootermopsis nevadensis	136037_0:0023a7	110836816	629	MAVENEGLGLYCKGYAQKLILTFADVDFPTCERSCNELEWPMICRVKLTLEVYQTFSRSCGDCPRNASDCFRTYCVTADGFKRGLLTANRQLPGPVIQVCENDILLIDVVNRVPGQGFGIHWRGQPQKETPIMDGVPMVTQCPIPSSTTFQYKFRASRAGTHIWHAHTGAQVSDGIFGALVVRQSPKRDPHFKQYDVDDPNHVIVINEWSRGFAIQRLLEPTPGTNMASLLINGRSQPDRMEGSERRDNPLTTFTVAPRKKYRFRVAYAGGGRSCPITVSVANHVLRVISLDGNPIKPRDVASFVMAAGERTDFVLTSDQPVASYWLNVLTADHCENSAIKGAAILKYEGAPEGAEPVVQGAPDVQPTPSSSILLNTVDDHCTVSEDRDGDAVCLSDVK…	ingroup
Zootermopsis nevadensis	136037_0:0023a8	110836813	664	MGARCWKPRGPLLLVLPNVTALLLLAGTFLMLNWPPVSIRSTAVRMSRGGEHVEQLEKSRDCSRPCLDGEKAKECHFKFVLETVPTVDRGCSKCPANETECVERHCVLGDGVQRIMLSVNRKLPGTAVQVCEGDTVVVDVESHLPGLETALHWYGQLQRGTPYMDGVPMITQCPIQSETNFRYKFRASNPGTHFYHSHYVSHHADGIFGPFIVRQTPRLDPNSDLYDYDLEEHIVTISAWSRYAFVYNLNLPENMHLSSILINGKGTYFNPDSKPGSQMPKTRFAVKRGGRYRFRVINAAPLDCPVQLQVEGHRLMIIASDGAPVKSTDASHLLLFPGERYDIVLNADQPSSSYWIMVRGHDQCKNLHQEALLVYDGATLPHKLNDITKSSLSELSAAM…	ingroup
Drosophila melanogaster	7227_0:001817	stw	784	MKAMDLNGFYQTFISFLIWGAFSNFPEVFAVRVANSQQNQPKKENQPDLTPMGSFWQQHVATPSSSTPFDSPFFSATHGLVQTHPSIGGSHSGPAPLNGNSLGSGAPSSILAGTKPALTAGSGYLNSRGSLPTSARYPANKITGTVVEPNPKSPFRHLDFSTSATAELRRNPALSAPDECARACREGEPPRICYYHFTLEYYTVLGAACQVCTPNATNTVWSHCQCVLADGVERGILTANRMIPGPSIQVCENDKVVIDVENHMEGMEVTIHWHGIWQRGSQYYDGVPFVTQCPIQQGNTFRYQWTGNAGTHFWHAHTGLQKLDGLYGSVVVRQPPSRDPNSHLYDFDLTTHIMLISDWLHEDAAERYPGRLAVNTGQDPESMLINGKGQFRDPNTGFM…	ingroup
Drosophila melanogaster	7227_0:00075d	Mco4	645	MKFNLVQTLVFTLCLISVQIYGIQDASGKRIVSKYERIMQMYPQLSSGAGESSQWRAAEKDNQRHPCRRDCADKQPMTCYYYMVVHYDDTMAETCKRYLQSKFRFKLSGKEYIDGIALATQLAANDDCKYADGLESEVMVVNGQLPGMNIEVCYGDTVVADVINSMHETTTIHWHGMHQRLTPFMDGVPHVTQYPIEAGQAFRYRFEVDHGGTNWWHSHTEHQRAFGLAGPLVVRMPPKLNPHAHLYDFDMSEHVIMIQDWVHNFVESVAENILINGRGRNLKKGVKAAKPTLYAHFPVVRGGRYRFRVIFNGVSNCPISFSIDKHDLVVIASDGNDIEPVEVQRIMFHGAERFDFVLHANQEVSNYWIRVKGYSFCAKNQLHQEAVLHYRDADTRALD…	ingroup
Drosophila melanogaster	7227_0:0011e3	Mco1	959	MSVSHNYDQMSQPTNTTTTQTKASKRPSRFNSKMPVVNSRLAELARITVLLTALLVSYASGLQTVGESADDNTICLYREYNTTYRKEIGAVWFASKDPCLVYSCAAGVAKDPQAHIVATQVDCNEFYCEVGSELRSVEGSCCGECVRTHCQHNHTLYAVGESWHNDADCTLIECGRLDNGQIVMNTYKRNCPALTEDCPASRLEERNCCPYCRPLQTARIEELQDNVAESTDDIWTAEWYRNHPCNRDCQVGAEPMTCRYKFVVEWYQTFSKACYDCPRNLTDCSRPHCVMGDGLERSITVVNRMMPGPAIEVCEGDEIVVDVKNHLLGESTSIHWHGLHQKKTPYMDGVPHITQCPITPHATFRYSFPADLSGTHFWHSHTGMQRGDGVFGALIIRKP…	ingroup
Drosophila melanogaster	7227_0:0030bb	Mco3	677	MGQNFLRRLPANRVASCPWRFAMSKRESKSFASLVLIVLLIFASNPSQCESSKDDFPQAKFEWPSFAWMRNKTTKGTPALDLKNDYSQMELANFGDFDRHPCRRVCQQGQSQNCYYQLVVHNYQRLGPECQRCQFDERACASEHCIYGDGVANPVMAVNRMVPGPSIELCENDTVVVDVLNYLSEPTTMHWHGVHMHRTPEMDGAPFITQYPLQPGEVQRHEFKVDRSGSLWYHSHVGWQRGFGVAGAFVVRQTSQENQHSQLYDYDLVEHTLMIQDIFYEYNLQDVRNILVNGKGRNHLSQLPDNDNRHRYERLRVTPGYRYRMRVILNGIANCPVEFSIEQHRLLMISTDGNDIEPVLADGFFLTSAERFDFVLEANQYKKNYWIRIKGYEQCENRN…	ingroup
Anopheles gambiae	7165_0:0005b0	1276845	756	MAIDWRNRVLSLGILLALAVAADAVRVQQHTSRRFKDESFGHDQTPAGSWWNSHLTEPPSKNFYQATHGLLQTHPSVPSLKPVAGAPAAPGPSALPLSSRKAPTVSSAAALNSGFPSIANPNPRSPFRHLDFSTSATAELRRNPSLSAPDECARACREGEPPRICYYHFTVEYYTVLGAACQVCTPNATNTVWSHCQCVLADGVERGILTVNRMIPGPSIQVCENDRVVIDVENHMEGMELTIHWHGIWQRGTQYYDGVPFVTQCPIQQGNTFRYQWTGNAGTHFWHAHTGLQKLDGLYGSIVVRQPPSRDPNSHLYDFDLTTHIMLVSDWLHEDAAERYPGRLAVNTGQDPESLLINGKGQFRDPNTGFMTNTPLEIFTITPGRRYRFRMINAFASVC…	ingroup
Anopheles gambiae	7165_0:0005b9	AGAP006185	568	MCTERAVSCDRVCNRADWPRICRYELVVEKRTFRPGSTPSTDNVTLTGGSKSTEQPITVSYYTVNGRYVGPTLTVCENDFLVVDVENRIPGESITLHWTGQSQRRTPFMDGVPMITQCPIASFTRFQYKFQADRAGTHLYHGFAGSERTQGLLGAFVVRSAYEQRQSPVLSALHNDPVWLVTELNGMLGVNGQRDWTQALNGTLNLRVRLIYAVAHCQHWLELEDHRLQVLALDGNVLDHNSTPSVSRILLHDGVRMDVALTRLTGDKIKRDYEIRFTPHETTSSCGRAVFRLHYDADRAAANDAESIKYNLITPPPPFPHRSEELQLDLTGTACGETMLCPQDLPGGRDQLPKDLQRGYDTRLEFTIGTRQQAGTGPFGEPTHETVRSVNGLTFAFPP…	ingroup
Anopheles gambiae	7165_0:001617	1271472	1009	MAVRNSPLTAGRHRLPALVLVTATILPILSLMVPIGHSQSVITDCDTSKCQPLSNISEVSLEPGQRIRRELDPCCEILRLYCDTSACPPLIEFCDAERTIRPKNIAGTCCTLQRCDNFCEVYANGEVTTRSVGEKWFNMVNETTCMNYECLRNDANETFINSIGIQCNTTCPEGFEAQLSEQHCCPQCVQSQCKFNDQFYREGQSWASPDGCIVYRCVKENGFLSISSSRKQCPAVGDCPDQHIVERDCCRVCNYTEAQMAPGLTTASPVEPEEGVDFYEELSYDNHSCKRACTLGRKPETCYYRFRLEWYRTLSKACYNCPYNATDCERPHCITGDGVRRNVAVINRMMPGPAIEVCENDIIVVDVENHLMGESTTIHWHGLHQRRTPYMDGVPHVSQ…	ingroup
Anopheles gambiae	7165_0:00265d	AGAP008731	661	MIVLRSHVLVLLGVLVVAYATRANAQSWLNTLLEQSNGTLDVSTFPGEQCLRECDNTQPRICHFSWTMEHYHVMGPACRDCAKGNHTDCYHPACITADGVERGVMSLNRKIPGPTISVCRHDLIVVDITNAMAGTSAAIHWHGLHQRATPYMDGVPFITQCPIGFGNTFRYAFLATEPGTQFYHSHSGHHKVNGHYGALIVREPKRVDPNGDLYHYDTPAHVILGSDWMHIDGEMFMPGLPSAGGIMPINLLINGKGTYHDPKKNETTQTPLEVYTVRRGARFRFRFINAASHVCPLQLQIEDHMMEVIASDSFHLQPRKVDTLVSTSGERYDFVLDANGVKDTYWVRLRSLGPCADLQLEQFAVLRYTTGPYINDAFPTRAPPTYEEPFRNVATANHP…	ingroup
Anopheles gambiae	7165_0:00265e	AGAP008732	646	MAGPQFLDAVRSAKDRPVPLHLAEFHDGAECDRICTEREAPRVCYFRWIAEHYAAMGSACGDCRWGNRSHCFHPQCITADGMERGVLALNRRIPGPTIHVCRHDLIVVDVVNHMEGLESTIHWHGAHQYDTPWMDGVPMITQCPIPNGAAFRYAFNASEPGTQLYHSHSGHQKANGHYGLFVIRSPTDINRHLYDYDLTEHHIIISDWTLDLVEKFVPGLQSSTVRMDSILINGRGRHFDEEEHELQTQAPLTVYRVKKGYRYRFRLVSSGSQFCPFQLQIEKHRMQLIATDGGAVQPTMVDTLISTSGERYDFVLSANQKPGTYWVRVRAIGFCNIERREEFAVLSYEDEAHHVPEEVLAYPKRTPPSWDDRFPSGTVLNNPNATCYVPGDDDLCVAD…	ingroup
Culex pipiens	42434_0:000895	120412619	763	MMVAIDWRNSAKMRALGAVVVMVAMAAFQVDAVRVGQPPLAPSVTSSRRISPTEDKISADQTPASSWWNSHISDSLPAAKNYFQATHGLVQTHPSFGKTGPSALPLSSGPRPSSSSPLLASGFPSIANPNPRSPFRHLDFSTSATAELRRNPSLSAPDECARACREGEPPRICYYHFTVEYYTVLGAACQVCTPNATNTVWSHCQCVLADGVERGILTANRMIPGPSIQVCENDKVVIDVENHMEGMELTIHWHGLWQKGTQYYDGVPFVTQCPIQQGNTFRYQWTGNAGTHFWHAHTGLQKLDGLYGSIVVRQPPSRDPNSHLYDFDLTTHIMLVSDWLHEDAAERYPGRLAVNTGQDPESLLINGKGQFRDPNTGFMTNTPLEIFTITPGRRYRFRM…	ingroup
Culex pipiens	42434_0:0008a2	120412620	252	MPRPDAICVSNLRSAKKIDKAVLTERPDVKIFLPFRFYFYRVEELFAANTYNKFLVAPGGDHLISLIDEISYVSPPSPMLSQIEDIPPEQFCNGDNRPPDCGPNCMCTHTVDIPLNAIVEVVLVDEVQQDNLSHPFHLHGHSFNVIGMGRSPDTNVKKINLKHALDLDRRGLLHRQYNLPPLKDTVAVPNNGYVVMRFRANNPGYWLFHCHFQFHILIGMNLIVHVGTKSDLPPVPPNFPRCGNHIPPIKFN	ingroup
Culex pipiens	42434_0:0008a2	120412566	695	MRRSRWISLLVQRVLITVAVFLAAMLVIYFTAINPKEIFSPCDRPCKRADWPRICRYRLVIEKRLMPKSLLAVDHKNIIRTTDQVAATTTGGHLAWQQQRHYFLVNGRHTGPALTVCERDFIVIDIVNRIPGQSIAIHWTGQSQRRTPFMDGVPMITQCPIASYTTFQYKFQADHVGTHLYHGFSAEERGLGLVGAFVVRSEHEQRIHPVTSGCHRQELVWIIAETDSGALTINGRRSFVQQVKPELRYRLRVAFVSPFETLPEGCQHWLEVDQHRLTVIALDGNLLEPVPVERVALSDGDRIDLILETSLGKDAIGGDQEYEIRLVSVAGNNGSCEQEHLRFASSSSRFKLKYVGTEAAGTQILMKEPDDGDGARAPAAAGSHPDWQEQKITTKSDLD…	ingroup
Culex pipiens	42434_0:000e14	120414402	975	MVMISSSRWRFAAFVMALGVGLTSVMSTVHGQLVSSDCDPSKCPPAVDIPETLLQVGERTGKEIVNCCEVTRIHCDYQACPEPVQFCDAARTIRARIVQGRCCTTYECDDRVQQEVQEQQDQCEVEINGTITRKRIGEKWFSMVNRTTCMNYECLRSGGESSSELFVNSIGITCNASCPQGFALQYSDRHCCPQCVQAMCRFNDRFYGEGESWPSGDGCLRYRCVKEGGLLSIMSSRKECPMMMDCPAENVVEQDCCSVCNTTRVDPVTPIPRRGIEYYDELDYSNHKCNRECLRGRKPMTCYYKFRMEWYQTMSKACYECPYNSTDCNRPHCIAADGVKRSVMVINRMMPGPAIEVCENDIIVVDVENNLMGESTTIHWHGLHMKKTPYMDGVPHISQ…	ingroup
Culex pipiens	42434_0:0036a0	120428534	667	MAKPSSRVPLPVCQVLILLAICSSTASGSALERYRSLIRNQSVPINLEAFPGELCMRSCEDTLPRVCYFNWVLEHYHAMGPACKSCADGNHRDCYHHACLTADGVERGVMSINRQIPGPPIQVCKDDLIVIDMMNAMGGTATAMHWHGLHQRDTPYMDGVPFVTQCPIEFMSTFRYSFWATEPGTQFYHSHAGHHKVNGHYGAMIIRQPEVNDPNAHLYDFDLPDHTILGSDWMHVDGEMFMPGLPSSGGILPKNLLINGKGTYTHENGTATNAPRDVFRVRKGGRYRFRFINAASHVCPLELQIENHPLQIIASDSFNVQPVTVNTLVTTSGERYDFVVNADQPSANYWIRLRAIGPCDYLNIDQTAVLSYLPFSVPEEELAFTDREFPAFSESLFEE…	ingroup
Culex pipiens	42434_0:0036a6	120428537	666	MNLLVYIAGLTVLSKDVESFFGFPLITEPKYLWRELLIPTSVLVVNHPLEYPGEECDRPCDPNEPPRICYYHWIMESYTAMGSSCWDCIRGNRAHCFHAQCVTGSGRERGIVSINRKVPGPPIVVCRNDTIVLDVSNEMDGLATAIHWHGFHQLDSPWMDGVPMVTQCPIPAGTSFRYRFQAVDPGTQWYHSHSGYQKANGHLGVAVVRNPHDVNINLYDYDLTEHAMLLSDWSEHTVENWIPGQQSSALKVDSILINGRGRHYNNYTKKWATAVPLAVFRVQPNKRYRFRMISGGSQYCPFKMQIEKHRMEIISTDGGAVQPKMVDTLISLSGERYDFVLTANQPPGNYWIRVRGIAFCNKNPVEGFAVLSYADPSISTETLSYPEEDPPEYEHEYPE…	ingroup
Culex pipiens	42434_0:0036a8	120428541	678	MKLTVFAKILVIVLVALLSNEIDGFLTFKLDFSSLWAKQQTRPIQVPLTAKMKTYAGEECDRVCSATEAPRICYFKWIAESYAAMGSACKECRWGNHSDCFHPQCITADGMERSVVTLNRQIPGPTIAVCRNDVIVVDLLNHMEGSAGAIHWHGMHQMQTPWMDGVPMVTQCPIPFGDIFRYVFNASEPGTQFYHSHAGHQKANGHFGSLIVRNPSDLNRELYDADLTEHIIIIADWTLDMAEKYVPGLQSSTIQMDSILINGRGRHFDEEEQELQQSPLTVYRVEQGKRYRFRVISSGSQFCPFQLQIEHHRMQIISTDGGAVQPLVVDTLVSTSGERYDFVLSADQKPGNYWVRVRAIGFCDIQRKEEYAVLSYSPPADVSDQELAFPTVEPPGWDE…	ingroup
Apis mellifera	7460_0:0007d4	552811	645	MFKNIMKFHIFFILLIYTQFSYSYRSWKHSNYSIFSSPEECVRNCTDNEQPKICYYFFHIEFYTTVGPACDIQGSNQCILADGIEKTLIPINRQLPGPPIEVCLNDRVVVDVQNAAMGMEATIHWHGLFQNGFQYYDGVPYVTQCPIASSSTFRYDFVVKNSGTHFYHSHISTHMLDGQIGSFIVKDPPRKNPHRDLYDKDEIVIFLSDWIHELSFERYPGYYRYNVLGQTAENILINGLGNYTNASGNTTNGSLKVFTVKKGERHRIRMINSFSTVCLTELRIEKHKLIIIAQDGENVKPKPVDKIVTSTGERVDFILVANQSVDSYWIQARGLGECAATFMQQLAILKYENGPSRPSTPLLNYNDTIDGVIYNGLNGTLCNTNITEPVLCINQLESL…	ingroup
Apis mellifera	7460_0:00082b	414002	877	MCWFKNFIIFIIFTLLGISKSQIKDDDYHECLRSCLDNALSKKLCRYEFYVGELPNTISIHNGSESKNESMIYNKIISSKIFLGINGKSPGPQIEVCIGDTIEILLYNRLGSEELSFHWHGLRQKNFAHMDGVPMVTQCSILPFGGFRYKLKPENVGTYIYYAHIVSQQGDGVYGSLTVRGPQDDPSLERILLLSSRPPTPLSRYSHLHPPTPSELLLNGQNNGFIFEVQYGRKYLLRLINAHAYNCPVLLSISDHDFHVLATDGNPVEATIGRHIVSFPGDAWNEPETNDTRLGMEWTRDKTLELLREYQQRRVLWDWNTRGYRDRAKRKRAIQELAEILCCNTLEIEKKITNLKCQYSREVHKIQNSRDAATGPDDVYVSKWFAFKAMQFLQFGTRR…	ingroup
Apis mellifera	7460_0:000c3b	724890	727	MMRRKMNLYLLEFFLLLHSCLSETVITVHNDFEIGSIDPETADELDWTKHPCRRNCVDEAPPMQCHYIFRLEAYHTMSKACYDCPFNVTDCFRKHCIPADGIERSILVVNRQMPGPAIEVCQGDRITVDVINLLHSESTTMHWHGQHHVKTPYMDGVPYVSQCPILPGSTFRYDFIATEAGTHFWHSHSGFQRGDGVFGPLIVRTPPKANWHKDLYDIDEHIIQISDWTHELGIDKFLNHHYAGGDNKPPNILINGLGRFTINRNGNNISAIMPTAIFTVKQNTRYRFRLVNAEFLNCPIEISIDNHTMRVISSDGRDIEAVEAESLVSYAGERFDFVVETSQNIDNFWIRFRGLMDCDERFTKAYQVAILRYEGATNKDPNGLVGYEYKSNYSTDGQR…	ingroup
Apis mellifera	7460_0:001e59	410365	747	MRSHLAGCRNATLVLATILFVWARITIAIRVTQLSGRKSDVVSDQTPASSFWTPTIKTGNIFTDDATNFFPSSHGLVQTHPPTGNVFRSGFGGIDNLGSRGVTVRPPRTRPLDYSERSTAELRRNPALSSPDECARACRENEPPRICYYHFTLEYYTVLGAACQICTPNATNVVWSDCQCVLADGVERGILTANRMIPGPSIQVCQGDKVVIDVENHIEGMEVTIHWHGVWQRGSQYYDGVPFVTQCPIQEGSTFRYQWTAGNEGTHFWHAHTGLQKMDGLYGSIVIRQPPSKDPNSNLYDYDLTTHVVLISDWFHENAAERFPGRLAVNTGQAPESVLINGKGQFRDPNTGFMTNTPLEVFTITPGRRYRFRLINSFGSVCPSQITFEGHSLTIIATD…	ingroup
Apis mellifera	7460_0:001f15	725500	652	MRASKSTDLAMMMATYGLRFLVVVFTIAAAATFLHVNNYRPKQIFLSCDRPCHHLDWPMICRVKLTLEVFQSLSKSCGDCPRNETACLADHCVSADGQRRGILTANRQMPGPTIQVCENDILVVDVINRLPGKAAAIHWRGQSQLETPYMDGSPLVTQCPIPSYTTFQYKFRASAAGTHLWHAHAGDDVSNGIFGALIVKQADIRDPHRALYDVDDSSHVILVSQWQHSGEITFTDGHAKPAILLVNGRGRQPNGPRVPLTKFTVLPGRRHRFRLANAGGAGSCPITVLVDAHPLLLIALDGQPVEPRQVASITLAKGERADFVLKANKRIASYWINVHTSKECGASSINGGAILNYKGSSTEDPLPAAEAVQQPEAEESNDRIAMTTNPADKCGNPES…	ingroup
Tribolium castaneum	7070_0:00085d	Lac2 (Q49I41 )	717	MDGTQRYLLIATAALFLFFDLCHGVRAPGAKKKVGPIDQSAAAASWHDFDNSDFFQSEHAVIQTHPSIGGGPRFSSGGGRKAWKHLDFRNSAAAELLKNPSLSSPDECARACREGEPPRICYYHFTLELYTVLGAACQVCTPNATNTVWSHCQCVLADGVERGILTANRMIPGPSIQVCEGDKVVIDVENHIEGNEVTLHWHGVWQRGSQYYDGVPFVTQCPIQQGNTFRYQWIAGNAGTHFWHAHTGLQKMDGLYGSVVIRQPPAKDPNSHLYDYDLTTHVMLLSDWMHEDATERFPGRLAVNTGQDPESLLINGKGQFRDPNTGFMTNTPLEVFTITPGRRYRFRMINSFASVCPAQLTIQGHDLTLIATDGEPVHPVRVNTIISFSGERYDFVINA…	ingroup
Tribolium castaneum	7070_0:000586	Lac1	697	MKKITLFMIIICFERNLSYKVMYNGNNNVTDLVEYVLLNEDNPCARKCVKDSVPMTCRYTFLLEWYHTLSKACYDCPYNTQDCYREDCIPGDGNKRSIIVVNRKMPGPSVEVCLGDEVIIDVVNHLSSDSTTIHWHGHHQKNSPYMDGVPFVTQCPIHPGMTFRYHFNVHNSGTHFWHSHSGFQRSDGTFGPFIVRVPEEDNPHAKLYDYDLSSHVITILDWTKEDGTDKFMSHIHNDGDNKPDTILVNGFGRFKHFVGADNSTVFVPTARFTVEQGYRYRFRVINAGFLNCPIEVSIDNHTLSVISTDGSDFNATEVDSLVTYAGERFDFIVTADQPQDVYWMHFRGLMDCDERFTRAYQVAVLEYKGTQTNYPSYEPTYDNSRREGKQLNPLNKGTE…	ingroup
Tribolium castaneum	7070_0:00285e	655485	576	MSCCQKSSYKMSKTQNVMLRVTIVMGMMVAVVAVLYLTPLPEGTFLSCDRPCHDLDWPMICRIKIQIENKRPCKDCSFNNDTSSEIIAVNGQSPGPAIQICQNDILVVDVVNKMPGHSLTIHWRGQANVEAPFMDGVPLVTQCPIFSYTTFQYKFRVTSPGTHLYQAFSDSELNRGLFGALIVRQAEKNDLQRKYYDVDSRNHIIMISERDSKVLVNGKGSSEVTKFTVKRNKRYRFRVAFAGSNSGCPVTLTVDNHLIKVIALDGNLVFPTEVTSVVLTKGERLDFVLKTDQKIKRHYVRVKSCLGEGLALLNYELGDTTPTEKPQKREKEGRVLDTSLCHSQIGKVCLSDLNFVEKMPETVKTAPKTVYLSLGSQIVNVSGNFGSRVFGVNNLTFTY…	ingroup
Papilio polytes	76194_0:001738	106103244	820	MMYRFQYAVCFLLVSLSVTYTKDIPRVPISDDISTLTTDYSSDGTFENLEDQSIASDLEDTRNQESNPLIEDVEINDGNIIRRFNSSQSFRTLESASRVLLPTNYNHSINDVLYETKPENVSEVTKHRKNTEENDFRSPTYKESKIRAHVKYDEVTGELINEDHPCERECIEGDEPMVCHYHFNLEWYQTMSKACYDCPYNLTDCNRIDCIPADGMRRALNVINRKMPGPAIEVCHNDIIVVDVENDLMTESTTVHWHGQHQRGTPYMDGTPYVTQCPILPESTFRYKFNATHAGTHFWHSHSGMQRADGAAGALIIRKPRTLDPHGQLYDYDKSEHVMIVTDWIHELSVSMFMDHHHSIGDNKPPTLLINGVGRFRIFNETTEPRYMKAATFNVDKGF…	ingroup
Papilio polytes	76194_0:002bab	106109464	619	MEKESVDPRDVFVKPNYMLMSLQRILVLFVILAGVIVVVYYTPMPEEYFENCDRECHELDWPMICRVKLVIEVYKTYSKSCNNCAEAHGADCPPMCITADGRERGVLAANRELPAPSFHVCQNDILVVDVVHRAPAHALSIHWRGQPQRETPFMDGVPMLTQCPQPAYTTFQYKFRASAVGTHMYHAHSAADAADGLAGAFIVRQSPRLDPLRKLYDVDATEHTIFVAEWGHSMGPLAGVTPNAPNAESLLINGKGRSSEFSNAPISTFTVENGKRYRFRLMYGGGSKSCPIKFSVDEHVLKVIALDGSGIQPEDVDAITFARGERVDFVLDANKASGVYKIRVVAEKSCQEDLEGVAELVYKTLDSKIQKTTENVNLPVTREVTTVNSDKCASDKVLC…	ingroup
Papilio polytes	76194_0:002bc9	laccase2	759	MGCSARYCLLALSLCLVTEHAFGVRIMPKRKKEAGTIDDQSTSASWWQAGTATPFRDSGSEFSSTHGLVQTHPSSISDGYSFGSSGASANPFASTSGSGPLSGSFRSNPLPPLTKGSNGKTTLKHLDFTSSATAELRRNPSLSAPDECARACREGEPPRICYYHFTLEMYTVLGAACQVCTPNATNVVWSHCQCVLADGVERGILTANRMLPGPSIQVCENDKVVIDVENHMEGMEVTIHWHGIWQRGSQYYDGVPFVTQCPIQQGNTFRYQWYGNAGTHFWHAHTGLQKLDGLYGSIVVRQPPSKDPNSHLYDYDLTTHVMLLSDWLHEDAAERYPGRLAVNTGQDPESVLINGKGQFRDPNTGFMTNTPLEVFTITPGRRYRFRMINAFASVCPAQL…	ingroup
Papilio polytes	76194_0:002c02	106109436	596	MKLLVLCFIVIANVTYNSKASIENIDPENKNILLTDTTKNSDKSCYRPCKFNVKPRRCQYNFKIEPTVGDDGRPALLINDMTPGPPIHVCVNDIVIVKVHNKVPGQDMTIHWHGVEQKGTPYMDGVPMITQCPIGFASTYEYAFIASSPGTFFYHADSVSHQSDGVYGSLIVDQPQPLEPHSSLYDFDKTKEHTLILAARFPELLSGNLDVKELKPDLLLINGEEKSTKIFVIPGYTYRLRLINAVAFECPLIVDIEQHNMIVIASDSKSVKSMSADKVKLYPGERMDVVVEAVHKNGGYWVNVRGSNTCDGLTAHGMLLYSGFNYTSLLEQGPGGKKPNSDELSNNEKIISGQNLLSLQEENLSKDVKTIYLGVDRHVIPFHDEDNDYRYLSDATAKK…	ingroup
Bombyx mori	7091_0:001171	101739043	594	MKVFIFCLFIFINISNNGKASLESFAPMATNLLFEDTTKNTDRSCHRPCKFNVKPRRCQYKINIEPSIMEDGTPALTMNGLIPGPPIVACVNDIIIVEVTNRIPGQDLAIHWYGIEQKGTPYMDGVPMITQCPISYGMTYKYAFRASSPGTFFYHADSVTHQSDGLYGSLIVNQPQPLEAHSNLYDYDRSEETTVLIAAKFDHFITGNLEDLSRLKPYSLIVNGNEESSKFFVLPDYAYRLRLINAIAIECPIVMSIDKHDVVIIATDGEPVKPVSTRKVQLYPGERMDVVVRADQPSNGYWIRISGQGVCGGLSSKSMLIYSGFNYTSMLQNQDEKLQDTELDENTPALNGQALESIRDDSFSSDIKSIYLSIDRKKPVKEENDFRYISDAIPKKAYY…	ingroup
Bombyx mori	7091_0:00122a	101736241	624	MEPPKTAMEVHGVPVQKPNYMLMSLQRILVLVIIFACVLIVVRYTPMPEEYFENCDRECHELDWPMICRVKLVIEVYKTLSKSCGNCTDKDGTGECPSTCISADGRERGVLTANRALPAPTLHVCHNDILVVDVVHRAPAHALSIHWRGQPQKETPFMDGAPMLTQCPQPAYTTFQYKFRASAVGTHMYHAHSAADAADGLAGALVVRQSPRQDPLRKLYDTDASEHTIYVSEWGHSMGPLAGMMSNVPKAESLLINGKGKTVENIDAPLTKFSVEYGKRYRFRLAYGGGSKSCPIQFSIEKHVLTLVALDGNGIEPEYVNSIELGRGERVDFILEAKRAPGVYKMSVVAHPDCQDNLKGVAELVYTNKDKAVLIKDIDELNKVYRKFSTVISVQCEDE…	ingroup
Bombyx mori	7091_0:00131c	Lac2	765	MGCSGRYCLLTLFLCLVTELAIGVRVVPKRKKEAINAADDQSTSASWWQAGTATPFRETGSNAFSSTHGLVQTHPSADDPFGTTFGGIGSTIGPSSNPFAKSGSGPLSGGVRKNPLPSLARISNINGKASLKHLDFTSSATAELRRNPALSAPDECARACRENEPPRICYYHFTLEFYTVLGAACQVCTPNATNVVWSHCQCVLADGVERGILTANRMLPGPSIQVCENDKVVIDVENHMEGMEVTIHWHGIWQRGSQYYDGVPFVTQCPIQQGNTFRYQWQGNAGTHFWHAHTGLQKLDGLYGSIVVRQPPSKDPNSHLYDYDLTTHVMLISDWLHEDAAERYPGRLAVNTGQDPESVLINGKGQFRDPNTGFMTNTPLEVFTITPGRRYRFRMINAF…	ingroup
Bombyx mori	7091_0:00341d	100174976	815	MYLNMHPRTGNLVCVVFLIVLDLSGIKTQTEIEHQTTTEAFETTTTDRSYVDDIKVRQSRKTLDDAIIHKIEPLLQDRKPAEIPESASKVIMPLRNRNPANEIVIGGKKNKTEPIKHPVEKLDHELAKLLRNKITKKINNIRAHVRYDEVTGEVMDAPHPCERECKEGEDPMVCYYHFNLEWYQTMSKACFNCPFNETDCFRPDCIPADGMNRPLNVINRKMPGPAIEVCQHDRVIVDVENDLMTEGTTVHWHGQHQKGTPYMDGTPYVTQCPIPPETTFRYQFNATHTGTHFWHSHSGMQRADGAAGAFIVRKPKSQDPHGHLYDYDRTDHVMIVTDWIHELSVGMFTDHHHSSGDNKPPTLLINGVGRFRVFNNDTEKPLYMKAARFNVEQGHRYRF…	ingroup
Manduca sexta	7130_0:000445	115452912	801	MHRGSWRHIVCSILLVIISTHGINSQTESTAEDNESTTVGLNSENTESVSANLEDVSLDNDQQSSVQIKKAEGLESASRVIMPVKPNISRNDVSYASKENVQRHPVEELDEELAKQILSKYAMKKSNIRAHVRYDEVTGELVGGAHPCERECKEGEEPMVCYYHFNLEWYQTMSKACYNCPFNETDCSRPDCIPADGMNRALNVVNRKMPGPAIEVCQDDRIIVDVENDLMTEGTTVHWHGQHQRGTPYMDGTPYVTQCPILPETTFRYQFTARHSGTHFWHSHSGMQRADGAAGAFIIRKPKSQEPYESLYDYDRSDHVMIVTDWIHQLAVGMFTDHHHSSGDNKPPTLLINGVGRFKIFNNDTEKPVYMKAARFNVEQGYRYRFRVINAEFLNCPIE…	ingroup
Manduca sexta	7130_0:001994	115442328	760	MGCSGRYCLLTLFLCLVTELALGVRVVPKRKKEAINVPDDQSTSASWWQAGTATPFRESSNSFSSTHGLVQTHPTADDPFGSSFGGIGSTIGPSSNPYGHSGSGPLSGGVRNNPLPSIARSANGKLSLKHLDFTSSATAELRRNPALSAPDECARACRENEPPRICYYHFTLELYTVLGAACQVCTPNATNVVWSHCQCVLADGVERGILTANRMLPGPSIQVCENDKVVIDVENHMEGMEVTIHWHGIWQRGSQYYDGVPFVTQCPIQQGNTFRYQWQGNAGTHFWHAHTGLQKLDGLYGSIVVRQPPSKDPNSHLYDYDLTTHVMLISDWLHEDAAERYPGRLAVNTGQDPESVLINGKGQFRDPNTGFMTNTPLETFTITAGRRYRFRMINAFASV…	ingroup
Manduca sexta	7130_0:00199f	115442366	595	MKMKVFICCLFVIANISNNGKASVDSPVSYTANVLEDTLKNSEKCYRPCKFNVKPKRCHYKFNIEPSIGDNKFPISINGIAPGPPIYACVNDVIVVEVTNRIPGQSIAVHWHGVEQRGTPFMDGVPMVTQCPVEYGTTYKYLFVASSPGTFFYHADSVAHQSDGVYGLLVVNQPQPLEPHASIYDFDRGNENSLLIGAKFPVPLTGSLEDTSQIQPNALVINSDEETTKLFVLPGYAYRLRLINAVAIECPVTINIDSHDLMIIATDGKPVKPVMTHNVQLYPGERMDVVVRMSQSSGGYWVRARGADSCAGLTATAMLLYSGFNYTSMLLDKQNDPRQHQDTDIDLTINGQMLESSKNTKDASHSPEVKSVYLSIDKNVVNVKDNDFRYISDAIPKKP…	ingroup
Manduca sexta	7130_0:001a3f	115442329	266	MNPLDAMCHIKRDDAVCVSNLKSAKPVDQALLQERPDVKIFLPFRFHFYKPKDLFKENTYRNFLVAPGGDHVLSLVDEISYSAPPAPPLSQMHELSPDLFCNGDNRPPNCPVDCRCTHMIDVPLNSIVEIVLVDEVQSPNLSHPFHLHGTPYNVIGMGRSPDKNIKKINLKHALDLDRKGLLHRQYNLPPFKDTLAVPNNGYVVLRLKADNPGYWLFHCHFIYHIVIGMNLILHIGTQRDLPPVPPNFPRCGHHLPSITPPFYPIH	ingroup
Hypsibius exemplaris	OWA54312.1	-	673	MVAALAQCKTVTYNLSVDRVPASPDRYPVIAIRVSGDNYDWEEDRPFPGPTIRAKLGDTLEVTLHNKFETETTSLHFHGLHMKNNPWMDGVADVTQCPIAPMTTFTYTFNVTETGTFWYHAHSGHQYSAGFLGAVVIDYPTPEEDPVRQQFPYTYDQTIILQEWFHEDENSLHYNYRGPYNAFSRRRNWQGSENIFQPNYPWKAHSLLMNGRGDYNCAAINETKKCFNRNPCGSGEQCIRERQPLLRDCRTESYPLDEFKCGGKYARFRLINGAGNVPFKLWIDNHDLIIVARDGIETKPLTVQYIIIPVGQRIDFMVVCNKYQFPLKKYMIYATIAVGYLPEGADNPPILDFVAAHLTYPPGVGEVHTPAFLPAEDPTRTEGSDETFEYKLEPLVETM…	outgroup
Note that the Pub Gene IDs for the ingroup were retrieved from FASTA sequences obtained from OrthoDB.
